# Supplementary material for: A Mixture of Dietary Plant Sterols at Nutritional Relevant Serum Concentration Inhibits Extrinsic Pathway of Eryptosis Induced by Cigarette Smoke Extract
Source: Int J Mol Sci. 2023 Jan 9;24(2):1264. doi: 10.3390/ijms24021264 (PMC9861561; doi:10.3390/ijms24021264)
Supplement: Supplementary file 1 [file ijms-24-01264-s001.zip]

Archive with 1 entries (1 files):
- ijms-2134177-supplementary.pdf
